# Supplementary material for: p38α plays differential roles in hematopoietic stem cell activity dependent on aging contexts
Source: J Biol Chem. 2021 Mar 18;296:100563. doi: 10.1016/j.jbc.2021.100563 (PMC8065231; doi:10.1016/j.jbc.2021.100563)
Supplement: Table S1 [file mmc1.xlsx]

## Sheet: Table1.  high-expression genes 
	Young_1	Young_2	Young_3	Middle_1	Middle_2	Middle_3	Old_1	Old_2	Old_3
Rgs5	-0.333333	-0.333333	2.66667	-0.333333	-0.333333	-0.333333	-0.333333	-0.333333	-0.333333
Galnt16	-0.333333	2.66667	-0.333333	-0.333333	-0.333333	-0.333333	-0.333333	-0.333333	-0.333333
Myl9	-0.396052	-0.396052	2.62291	-0.396052	-0.396052	-0.396052	-0.396052	-0.396052	0.149449
Acvr1c	-0.225091	1.86054	1.6423	-0.54629	-0.54629	-0.54629	-0.54629	-0.54629	-0.54629
Ccdc162	-0.545212	2.20151	1.16639	-0.545212	-0.545212	-0.545212	-0.545212	-0.545212	-0.0966327
Cav1	2.05347	-0.497818	1.43126	-0.497818	-0.497818	-0.497818	-0.497818	-0.497818	-0.497818
Ushbp1	1.72731	-0.50387	1.79978	-0.50387	-0.50387	-0.50387	-0.50387	-0.50387	-0.50387
Bmp2	1.2436	-0.489797	2.18498	-0.489797	-0.489797	-0.489797	-0.489797	-0.489797	-0.489797
Gm13298	1.90502	1.61326	-0.50261	-0.50261	-0.50261	-0.50261	-0.50261	-0.50261	-0.50261
Fam205a3	1.90502	1.61326	-0.50261	-0.50261	-0.50261	-0.50261	-0.50261	-0.50261	-0.50261
Klhl29	-0.460284	2.57487	0.295155	-0.460284	-0.460284	-0.460284	-0.460284	-0.460284	-0.108324
Pjvk	2.33541	-0.474374	0.985205	-0.474374	-0.474374	-0.474374	-0.474374	-0.474374	-0.474374
Il17c	-0.501179	1.54458	1.96367	-0.501179	-0.501179	-0.501179	-0.501179	-0.501179	-0.501179
Sult5a1	2.33998	0.569783	0.452143	-0.621331	-0.621331	-0.621331	-0.621331	-0.621331	-0.255249
Lamb3	0.660171	2.06538	0.995393	-0.620157	-0.620157	-0.620157	-0.620157	-0.620157	-0.620157
Lrrc63	2.40876	-0.0456465	0.757081	-0.520033	-0.520033	-0.520033	-0.520033	-0.520033	-0.520033
Vstm5	0.95331	1.16404	1.72405	-0.740971	-0.740971	-0.136551	-0.740971	-0.740971	-0.740971
Rftn2	-0.527702	2.33128	0.939853	-0.527702	-0.527702	-0.527702	-0.104918	-0.527702	-0.527702
Prss40	2.01945	1.27291	0.33306	-0.604236	-0.604236	-0.604236	-0.604236	-0.604236	-0.604236
Grb14	0.730365	1.00611	2.02416	-0.626774	-0.626774	-0.626774	-0.626774	-0.626774	-0.626774
Ppbp	0.289831	-0.347932	2.43288	-0.468072	-0.91006	-0.262253	-0.465642	0.369113	-0.637868
Gm15813	2.11916	1.16433	0.122405	-0.330194	-0.698057	-0.698057	-0.283471	-0.698057	-0.698057
BC043934	1.54204	-0.595479	1.92992	-0.595479	-0.595479	-0.595479	-0.595479	-0.280707	-0.213864
Gm16068	0.439246	2.45188	0.189425	-0.128477	-0.590415	-0.590415	-0.590415	-0.590415	-0.590415
Atp2c2	2.02197	1.12803	0.337128	0.0635616	-0.710138	-0.710138	-0.710138	-0.710138	-0.710138
1700110K17Rik	0.504589	2.05579	1.0232	-0.702436	-0.702436	-0.0713958	-0.702436	-0.702436	-0.702436
Fndc11	0.357737	2.38685	-0.0586536	-0.15616	-0.300191	-0.905064	0.196965	-0.905064	-0.616417
Fxyd1	2.12758	0.244586	1.07231	-0.293568	-0.728134	-0.728134	-0.238374	-0.728134	-0.728134
Fxyd2	0.553913	1.50124	1.66959	-0.786741	-0.786741	-0.786741	-0.221167	-0.356612	-0.786741
Zfp112	1.00021	2.03468	-0.0593631	-1.05883	-1.05883	-0.196339	-0.72468	0.186827	-0.123667
Ap2a1	0.223749	-0.577526	2.5049	-0.710036	-0.386055	-0.619926	-0.365016	0.255364	-0.325454
Shisa8	1.66442	0.879669	0.724534	-1.22447	-0.591918	0.319623	-1.14706	0.171413	-0.796207
Gm6206	1.56461	0.864697	0.876288	0.0189739	-0.0210095	-0.0445549	-0.617713	-1.03445	-1.60685
Ldlr	1.28001	1.57178	0.645031	-0.279016	-0.589683	0.0444671	-1.10873	-1.32752	-0.236331
Igha	-0.333333	-0.333333	-0.333333	-0.333333	-0.333333	2.66667	-0.333333	-0.333333	-0.333333
Igkv1-88	-0.392414	-0.392414	-0.392414	-0.392414	-0.392414	2.62831	-0.392414	-0.392414	0.118588
Igkv12-46	-0.333333	-0.333333	-0.333333	2.66667	-0.333333	-0.333333	-0.333333	-0.333333	-0.333333
Gm5940	-0.333333	-0.333333	-0.333333	-0.333333	2.66667	-0.333333	-0.333333	-0.333333	-0.333333
Iqcm	-0.333333	-0.333333	-0.333333	2.66667	-0.333333	-0.333333	-0.333333	-0.333333	-0.333333
Ighv10-1	-0.612562	-0.612562	-0.612562	-0.0925706	0.213019	2.49261	0.249338	-0.612562	-0.412144
Mup17	-0.333333	-0.333333	-0.333333	-0.333333	-0.333333	2.66667	-0.333333	-0.333333	-0.333333
Gm13303	-0.333333	-0.333333	-0.333333	-0.333333	-0.333333	2.66667	-0.333333	-0.333333	-0.333333
Gm11940	-0.503746	-0.503746	-0.503746	1.8204	-0.503746	1.70582	-0.503746	-0.503746	-0.503746
Gm20635	-0.4561	-0.4561	-0.4561	-0.4561	2.44698	0.74572	-0.4561	-0.4561	-0.4561
Hoxc10	-0.421053	-0.421053	-0.421053	0.374708	2.57266	-0.421053	-0.421053	-0.421053	-0.421053
Dpyd	-0.465114	-0.465114	-0.465114	-0.465114	0.857976	2.39782	-0.465114	-0.465114	-0.465114
Fezf1	-0.333333	-0.333333	-0.333333	-0.333333	2.66667	-0.333333	-0.333333	-0.333333	-0.333333
Duxbl2	-0.401722	-0.401722	-0.401722	-0.401722	2.61361	0.198442	-0.401722	-0.401722	-0.401722
Gm8775	-0.333333	-0.333333	-0.333333	-0.333333	-0.333333	2.66667	-0.333333	-0.333333	-0.333333
Kcna2	-0.555265	-0.555265	-0.297792	-0.555265	2.18196	1.22416	-0.555265	-0.331996	-0.555265
Opcml	-0.389928	-0.389928	-0.389928	-0.389928	2.63176	-0.389928	-0.389928	-0.389928	0.0977398
Ak7	-0.468074	-0.468074	-0.468074	0.897122	-0.468074	2.37939	-0.468074	-0.468074	-0.468074
Gm13243	-0.695843	-0.695843	-0.695843	0.981985	0.895144	1.92579	-0.3237	-0.695843	-0.695843
Rd3l	-0.417717	-0.417717	-0.417717	0.343164	2.58086	-0.417717	-0.417717	-0.417717	-0.417717
Gm13842	-0.556323	-0.556323	0.143454	0.883068	2.31142	-0.556323	-0.556323	-0.556323	-0.556323
Gm12959	-0.450008	-0.450008	-0.450008	0.674744	-0.450008	2.47531	-0.450008	-0.450008	-0.450008
Tpd52-ps	-0.426855	-0.426855	0.0994435	-0.426855	-0.426855	2.62133	-0.426855	-0.159648	-0.426855
Hnf1b	-0.627672	-0.627672	-0.627672	-0.33472	2.32859	0.88501	-0.627672	-0.0449281	-0.323259
2700046A07Rik	-0.0804943	-0.41302	-0.0802423	-0.41302	2.63886	-0.41302	-0.41302	-0.41302	-0.41302
Tac2	-0.48747	-0.48747	-0.48747	-0.48747	1.19882	2.21347	-0.48747	-0.48747	-0.48747
Gm5937	-0.61574	-0.61574	-0.61574	1.22203	2.00283	0.469582	-0.61574	-0.61574	-0.61574
Dact3	-0.329817	-0.842984	-0.842984	0.0913633	1.89717	1.41464	-0.842984	-0.237911	-0.306494
Gm10399	-0.238842	-0.638612	-0.638612	1.04976	-0.638612	2.25323	-0.638612	-0.291687	-0.218015
Ranbp2-ps1	-0.84531	-0.464453	0.0102176	1.21339	1.22158	1.40051	-0.84531	-0.84531	-0.84531
Dazl	-0.339651	-0.579295	-0.922057	-0.333282	2.02573	1.38859	-0.268588	-0.408108	-0.563334
Gm15429	-0.199973	-0.862988	0.0135336	0.776321	1.80682	1.05525	-0.862988	-0.862988	-0.862988
Ftl1-ps1	0.0326421	-0.899352	-0.899352	1.51094	1.49508	0.490666	-0.899352	-0.899352	0.068077
Gm16135	-0.780294	-0.780294	-0.00135854	0.00663671	2.05524	1.15403	-0.780294	-0.0933722	-0.780294
Mirg	-0.910779	-0.0238438	-0.910779	0.74206	1.78107	0.961994	-0.910779	0.18184	-0.910779
Sel1l3	0.0439269	-1.49101	-1.49237	0.467351	0.848897	1.59925	0.0549254	0.138921	-0.169896
Creb5	0.413924	-0.817924	-0.96754	1.67256	0.641674	0.46464	-1.57648	-0.301977	0.47112
Cask	-0.511982	-0.99702	-0.754497	0.777624	-0.207944	2.30992	-0.147988	-0.0617125	-0.406404
Hoxb5	-1.13947	-1.17938	-0.552293	1.29423	1.23025	0.867478	-0.918051	-0.0686587	0.46589
Apbb2	-1.27169	-0.313827	-0.918643	0.347475	1.43727	1.33182	-1.0223	0.623924	-0.21404
Mblac2	0.281073	0.283849	0.131972	0.178738	1.2255	1.39592	-1.50382	-1.2119	-0.78133
Fads2	0.0795546	-0.568144	-0.333291	0.640272	1.64897	1.19577	-1.07026	-0.254786	-1.33809
Hmg20a	-0.303829	-0.315406	-0.573247	0.290717	1.2496	1.55606	-0.54643	0.368244	-1.72571
Ighg2b	-0.633223	-0.633223	-0.633223	-0.633223	-0.633223	-0.633223	1.12963	0.720669	1.94903
Igkv3-2	-0.415767	-0.415767	-0.415767	-0.415767	-0.415767	-0.415767	-0.415767	0.324951	2.58542
Ighg2c	-0.373656	-0.373656	-0.373656	-0.373656	-0.373656	-0.373656	-0.373656	2.64981	-0.0342178
Ighv1-47	-0.333333	-0.333333	-0.333333	-0.333333	-0.333333	-0.333333	-0.333333	-0.333333	2.66667
Gpnmb	-0.333333	-0.333333	-0.333333	-0.333333	-0.333333	-0.333333	-0.333333	-0.333333	2.66667
Ighv5-9-1	-0.0243376	-0.374907	-0.374907	-0.374907	-0.374907	-0.374907	-0.374907	-0.374907	2.64868
Igkv15-103	-0.365688	-0.365688	-0.365688	-0.365688	-0.365688	-0.365688	-0.365688	2.65606	-0.096239
Igkv1-135	-0.610904	-0.610904	-0.0474272	-0.610904	-0.610904	-0.257407	-0.610904	1.21987	2.13948
Igkv1-133	-0.333333	-0.333333	-0.333333	-0.333333	-0.333333	-0.333333	-0.333333	-0.333333	2.66667
Sowahc	-0.333333	-0.333333	-0.333333	-0.333333	-0.333333	-0.333333	-0.333333	-0.333333	2.66667
Igkv14-100	-0.333333	-0.333333	-0.333333	-0.333333	-0.333333	-0.333333	2.66667	-0.333333	-0.333333
Ighv5-16	-0.48129	-0.48129	-0.48129	-0.48129	-0.48129	-0.48129	2.27753	-0.48129	1.0915
Ighv7-1	-0.333333	-0.333333	-0.333333	-0.333333	-0.333333	-0.333333	-0.333333	2.66667	-0.333333
Gm9889	-0.636786	-0.636786	-0.636786	-0.636786	-0.636786	-0.636786	1.7907	1.40227	0.627743
Igkv12-44	-0.333333	-0.333333	-0.333333	-0.333333	-0.333333	-0.333333	-0.333333	2.66667	-0.333333
Tox2	-0.333333	-0.333333	-0.333333	-0.333333	-0.333333	-0.333333	2.66667	-0.333333	-0.333333
Gjb2	-0.455743	-0.455743	-0.455743	-0.455743	-0.455743	-0.455743	-0.455743	0.741467	2.44874
Bmp10	-0.333333	-0.333333	-0.333333	-0.333333	-0.333333	-0.333333	-0.333333	-0.333333	2.66667
Fam19a5	-0.439951	-0.439951	-0.439951	-0.439951	-0.439951	-0.439951	2.61252	0.0942667	-0.0670813
Igkv14-111	-0.463215	-0.463215	-0.186817	-0.463215	-0.463215	-0.463215	-0.148061	2.62096	0.0299938
Hist1h2ad	-0.484143	-0.484143	-0.484143	-0.484143	-0.484143	-0.484143	2.24973	1.13927	-0.484143
Fcrl5	-0.438039	-0.438039	-0.438039	-0.438039	-0.438039	-0.438039	-0.438039	2.52203	0.544237
Ighv1-72	-0.459796	-0.459796	-0.459796	-0.459796	-0.459796	-0.459796	-0.459796	2.42798	0.790598
Tmem132e	-0.333333	-0.333333	-0.333333	-0.333333	-0.333333	-0.333333	-0.333333	-0.333333	2.66667
Megf10	-0.333333	-0.333333	-0.333333	-0.333333	-0.333333	-0.333333	-0.333333	-0.333333	2.66667
Hrh4	-0.333333	-0.333333	-0.333333	-0.333333	-0.333333	-0.333333	-0.333333	-0.333333	2.66667
Igkv14-126	-0.333333	-0.333333	-0.333333	-0.333333	-0.333333	-0.333333	-0.333333	-0.333333	2.66667
1700093J21Rik	-0.453325	-0.453325	-0.453325	-0.453325	-0.453325	-0.453325	0.712953	-0.453325	2.46032
Ighv14-3	-0.485304	-0.485304	-0.485304	-0.485304	-0.485304	-0.485304	-0.485304	2.2376	1.15954
Gm2897	-0.465737	-0.465737	-0.465737	-0.465737	-0.465737	-0.465737	2.39405	-0.465737	0.866111
Klrd1	-0.503743	-0.503743	-0.503743	-0.503743	-0.503743	-0.503743	-0.503743	1.70537	1.82083
Tmem178b	-0.643275	-0.643275	-0.643275	-0.643275	-0.321994	-0.643275	2.20618	0.475403	0.856786
Adcyap1r1	-0.473921	-0.473921	-0.473921	-0.473921	-0.473921	-0.473921	0.978626	-0.473921	2.33882
Kcnt2	-0.619007	-0.619007	-0.619007	-0.619007	-0.619007	-0.619007	0.643508	2.07043	1.0001
Mamstr	-0.503592	-0.503592	-0.503592	-0.503592	-0.503592	-0.503592	1.68692	1.83823	-0.503592
Col2a1	-0.549158	-0.549158	-0.549158	-0.549158	-0.549158	-0.549158	2.11124	-0.126702	1.31041
Tnfsf11	-0.445352	-0.445352	-0.445352	-0.445352	-0.445352	-0.445352	2.6084	-0.0139495	0.0776606
Pcdhb3	-0.565345	-0.565345	-0.565345	-0.565345	-0.565345	-0.565345	1.48659	1.96687	-0.0613929
Ms4a2	-0.490497	-0.490497	-0.490497	-0.490497	-0.490497	-0.490497	-0.490497	1.25766	2.17582
3300005D01Rik	-0.457255	-0.457255	-0.457255	-0.457255	-0.457255	-0.457255	-0.457255	0.759589	2.4412
Ighv1-55	-0.459311	-0.459311	0.369928	-0.459311	-0.459311	-0.459311	-0.459311	2.56246	-0.17652
Zfp454	-0.483904	-0.483904	-0.483904	-0.483904	-0.483904	-0.483904	-0.483904	1.13516	2.25217
Pdgfra	-0.54886	-0.54886	0.049475	-0.54886	-0.54886	-0.54886	-0.54886	0.940181	2.3035
Ighv14-1	-0.548772	-0.548772	-0.146524	-0.548772	-0.548772	-0.548772	-0.548772	1.36059	2.07856
1700041G16Rik	-0.611966	-0.611966	-0.611966	-0.611966	-0.611966	-0.611966	1.17218	2.04194	0.457673
Kcnt1	-0.565318	0.0585377	-0.565318	-0.565318	-0.565318	-0.565318	2.17825	-0.565318	1.15512
Fam83c	-0.556992	-0.556992	-0.132221	-0.556992	-0.556992	-0.556992	1.94463	-0.556992	1.52954
Dusp14	-0.53005	0.104569	-0.53005	-0.53005	-0.53005	-0.53005	-0.53005	2.42479	0.650939
Gm10916	-0.663244	-0.663244	-0.663244	-0.663244	-0.663244	-0.663244	1.49978	1.10405	1.37564
Stx1a	-0.74831	-0.74831	-0.0578988	-0.74831	-0.74831	-0.74831	1.68392	0.80929	1.30624
Tnnt1	-0.787721	-0.787721	0.154986	-0.787721	-0.787721	-0.787721	1.49763	1.04897	1.23701
Grb7	-0.762689	-0.762689	-0.357705	-0.352959	-0.762689	-0.383795	0.741546	0.367123	2.27386
1700012C14Rik	-0.710785	0.156044	-0.710785	-0.710785	-0.710785	-0.710785	2.00836	0.220068	1.16945
Wdr93	-0.751943	0.199655	-0.751943	-0.751943	-0.751943	-0.751943	1.91589	1.05743	0.586746
Tubb2b	0.0248224	-0.772589	-0.168649	-0.772589	-0.429461	-0.772589	2.41128	0.422161	0.0576103
Mcpt8	-0.663051	-0.663051	-0.129027	0.0490394	-0.663051	-0.663051	-0.663051	1.79489	1.60035
Gm26545	-0.210304	-0.207377	-0.842124	-0.842124	-0.842124	-0.842124	1.62629	0.857787	1.3021
Naaladl1	-0.806902	-0.112774	-0.402103	-0.806902	-0.806902	-0.806902	1.40365	0.661514	1.67731
Thbs2	-0.64952	-0.64952	-0.0616587	-0.64952	-0.0769719	-0.64952	1.42144	1.96479	-0.64952
Spag16	-0.733188	-0.733188	-0.260584	-0.733188	-0.274581	-0.733188	1.84764	1.51014	0.110133
Gm3629	-0.0243767	0.139986	-0.833309	-0.833309	-0.833309	-0.833309	0.702167	0.378703	2.13676
Rtn4rl1	-0.314593	-0.758892	-0.758892	-0.758892	-0.019248	-0.758892	1.79985	1.53504	0.0345222
Wisp1	-0.87613	-0.40224	-0.404374	-0.398846	-0.87613	-0.87613	0.876116	1.29029	1.66744
Asb2	-0.849247	-0.849247	0.0943846	-0.849247	-0.849247	-0.458001	0.940828	1.54353	1.27625
Foxc1	-0.0696483	-0.879771	-0.879771	-0.879771	-0.879771	0.177487	1.77994	1.24512	0.386181
C1s1	-0.849884	0.154249	-0.40648	-0.849884	-0.849884	-0.849884	1.25191	1.68718	0.712675
Gm14005	-0.262307	-0.929425	0.127555	-0.929425	-0.929425	-0.563755	0.388927	1.71626	1.38159
Crb3	-0.99614	-0.153106	-1.21608	-0.457902	-0.062822	0.177902	2.25851	0.395378	0.0542495
Spon1	-1.24245	-0.482651	0.437583	-0.37221	-0.225943	-1.24245	1.87331	0.595664	0.659154
Cxcl2	-1.15034	-0.861964	-0.265354	-0.258189	-1.15034	0.349369	1.16871	0.520526	1.64758
Tmem82	-0.376406	-0.154076	-0.157213	-0.508146	-0.177932	-0.714633	1.8571	1.44489	-1.21358
Gm13590	-0.458956	-1.18732	0.298794	-1.18732	-0.333064	-0.667045	1.50391	0.998963	1.03203
Nlrp1b	0.0251365	-0.210821	-0.424318	-0.545209	-1.47372	-0.745393	1.86576	1.01045	0.498116
Slpi	-0.205358	-1.69392	0.577668	-0.61635	0.224449	-0.228153	-0.632618	0.758581	1.8157
AU040972	-1.13246	-0.540185	0.0728165	0.0394016	0.127335	-1.41521	1.71549	-0.0720793	1.20489
Nr4a1	-0.891333	-1.30494	-0.429596	-0.679515	0.119469	0.038872	0.726371	0.37873	2.04194
Zbed5	-0.600162	-0.219733	-0.569611	0.124623	0.06813	-0.235487	2.54289	-0.788138	-0.322507
Pir	-0.25754	-0.978391	0.198454	-0.352429	-0.640255	-1.01616	1.69781	1.56266	-0.214144
Hsbp1l1	-0.893519	0.180281	-0.498194	-1.16901	-0.910702	-0.403571	1.3067	1.23467	1.15335
Unc79	-0.0624425	-0.137396	-1.2461	-0.828674	-1.04343	0.0762987	1.22062	0.265302	1.75582
Pcsk9	-0.190081	-1.06553	-0.322903	-0.629158	-0.675038	-0.714378	1.55727	0.365354	1.67446
Cd33	-0.236203	-1.49336	0.572324	-0.223683	-1.16473	-0.423412	0.533888	0.692919	1.74226
Gpr35	-1.02084	-0.707486	0.441563	-0.23296	-0.510004	-1.08508	0.0569826	1.3142	1.74363
Klf2	-0.171817	-0.759464	-1.055	-1.13774	0.171097	-0.213028	0.101595	1.85319	1.21116
Nr4a2	-0.825142	-1.78868	-0.475084	-0.0317793	-0.0192939	0.276501	1.021	0.187622	1.65486
Cd52	-0.675365	-0.704458	0.589946	-0.245738	-1.01322	-0.454747	-0.509601	0.955915	2.05726
Gm18852	-0.929727	-0.908709	-0.539297	-0.936913	0.0748487	-0.358573	0.568314	1.2989	1.73116
C3	-0.888519	-0.654587	0.651179	-1.14179	0.0310551	-0.756013	-0.219155	1.49294	1.48489
Cd53	-1.10662	-0.553021	0.277063	-1.01432	-0.97505	0.225284	0.241683	1.24679	1.65819
H2-Eb1	-1.06497	-1.18306	-0.301141	-0.445474	0.00145629	0.122015	-0.116717	2.07911	0.908772
Gem	-0.207009	-0.955638	-0.834222	-0.393166	-1.02103	-0.223842	0.919569	0.824448	1.89089
Preb	-0.334999	-0.561807	0.0745731	-0.51873	-0.558377	-0.637317	0.695756	2.40386	-0.56296
Cd74	-1.6035	-0.610607	-0.0085977	-0.47469	-0.414128	0.264408	-0.168317	1.42299	1.59245
H2-Aa	-1.59584	-0.674899	-0.131025	-0.360763	-0.246225	0.25892	-0.277476	1.69192	1.33538
H2-Ab1	-1.07457	-0.373264	-0.377631	-1.17721	-0.210108	0.233618	-0.135565	1.88117	1.23355
Zfp467	-0.371471	-0.820941	-1.24605	-0.428123	-0.193562	-0.0188726	0.925403	0.0187699	2.13485
Cd180	-0.0869863	-0.499318	0.256884	-0.191691	-1.62855	-0.895147	0.577073	1.86988	0.597854
Gm4070	-1.29457	0.189356	-0.852127	0.092693	-0.790429	-0.50691	1.09315	1.85196	0.216882
