# Supplementary material for: p38α plays differential roles in hematopoietic stem cell activity dependent on aging contexts
Source: J Biol Chem. 2021 Mar 18;296:100563. doi: 10.1016/j.jbc.2021.100563 (PMC8065231; doi:10.1016/j.jbc.2021.100563)
Supplement: Table S2 [file mmc2.xlsx]

## Sheet: Table2.  low-expression genes o
	Young_1	Young_2	Young_3	Middle_1	Middle_2	Middle_3	Old_1	Old_2	Old_3
Ighv10-1	-0.612562	-0.612562	-0.612562	-0.0925706	0.213019	2.49261	0.249338	-0.612562	-0.412144
Nrsn2	-1.03168	-1.03168	-1.03168	0.465203	1.32764	-0.272089	0.969809	-0.6007	1.20518
Kcnb2	-1.21802	-1.21802	-1.21802	-0.365814	0.810164	0.729774	1.13048	0.536811	0.812636
Tmem132b	-1.09532	-1.09532	-1.09532	0.969866	1.71275	-0.240608	0.374458	0.565161	-0.095669
Jchain	-0.845556	-0.671823	-0.845556	0.953888	-0.845556	1.3894	-0.845556	0.416564	1.29419
Sh2d2a	-1.01345	-1.01345	-1.01345	1.38498	-1.01345	0.799281	0.959271	0.446109	0.464162
Ripk4	-0.936509	-0.936509	-0.936509	0.596281	-0.936509	1.33814	-0.300455	0.94436	1.16771
Gabra4	-0.992201	-0.992201	-0.992201	0.136513	1.27446	-0.727261	-0.0370101	1.44711	0.882791
Gm16701	-1.25424	-1.25424	-1.25424	-0.231045	0.837716	0.801451	0.85102	0.632343	0.871242
Agtr1a	-1.41077	-1.41077	-0.831728	-0.219725	1.2238	0.553847	0.748555	0.611217	0.735566
Rbpjl	-1.36528	-0.927045	-1.36528	1.19497	1.22484	0.580328	0.172462	0.255107	0.229896
Egr3	-1.06809	-1.06809	-0.801538	0.214783	1.25305	-1.06809	0.993307	0.508586	1.0361
Ddit4l	-1.16392	-0.839674	-1.16392	0.631614	1.46243	-0.0189849	0.988538	-0.677734	0.781658
B930095G15Rik	-1.31852	-0.819466	-1.31852	1.3349	0.72244	0.586773	-0.452286	0.316841	0.947834
Sis	-1.31537	-0.800718	-1.31537	0.427863	0.492026	1.01394	-0.564195	1.05655	1.00528
Zmynd15	-1.24065	-0.923211	-0.92464	0.222723	-0.933999	0.598503	1.12103	0.877469	1.20277
Cldn5	-0.711656	-1.28398	-1.28398	-0.369372	0.664004	1.28561	0.493042	1.30868	-0.102336
Prom1	-0.925198	-1.42257	-1.4239	0.464769	0.823496	0.0750751	0.386713	1.00919	1.01242
Dnm3	-1.02341	-1.79162	-0.949187	0.993704	0.707855	0.121821	0.784888	0.413264	0.742686
Trpc1	-1.52825	-1.52663	-0.70072	0.950328	1.00154	0.304029	0.292041	0.725668	0.481993
Wwtr1	-1.9683	-1.25349	-0.490487	0.591398	0.562809	0.732428	0.604118	0.614774	0.606745
Eya4	-1.79961	-1.21454	-0.414689	0.833571	-0.214749	0.358776	1.11825	0.896449	0.436537
Gm26679	-1.31927	-1.66615	-0.72735	1.07136	0.719824	0.7788	0.579859	0.58746	-0.0245344
Dlk1	-0.546882	-1.22495	-1.55296	-0.251488	1.32302	0.413634	1.15189	-0.00301834	0.690758
Bmpr1a	-1.20805	-0.976652	-1.70765	0.659143	0.806456	0.796645	0.336785	0.619769	0.673553
Sbspon	-0.740187	-2.12119	-0.51737	0.200651	1.03022	0.985789	0.639597	0.0795158	0.44297
Mt2	-0.301451	-1.83491	-1.29934	0.77362	1.16006	0.751068	0.156648	0.56594	0.0283628
Tdrd9	-1.1736	-1.16966	-0.915257	0.764843	1.22845	-0.777414	0.558836	1.1326	0.351195
Gm7592	-1.59066	-1.41616	-0.525836	0.342527	0.803882	0.0585067	0.146262	1.19072	0.99076
Prom2	-0.28767	-1.67523	-1.52531	0.954732	0.0397543	0.796208	0.59371	0.180744	0.923069
Ar	-1.37879	-1.63038	-0.752723	0.280893	0.767617	0.243115	0.998574	0.552973	0.918718
Zfp334	-1.55221	-1.351	-0.618339	1.20397	1.05223	0.181497	0.575255	-0.153847	0.662448
Ddr1	-0.969346	-1.63222	-0.968757	1.05364	1.13462	0.947168	0.221864	0.320038	-0.107002
Nr4a1	-0.891333	-1.30494	-0.429596	-0.679515	0.119469	0.038872	0.726371	0.37873	2.04194
Klrb1c	-1.34038	-1.31142	-1.18642	0.681341	0.962435	0.590617	0.0210756	0.586898	0.995857
Shisa7	-0.298707	-1.69166	-1.55681	0.463633	1.02054	0.103104	0.880472	0.55576	0.523663
Mab21l2	-2.05365	-0.247709	-1.11206	0.621349	0.614976	-0.0527884	0.582788	0.92678	0.720316
Bmp4	-0.317591	-2.24727	-0.821674	0.736627	0.315831	0.28667	0.835077	0.69827	0.514065
Ccbe1	-1.48849	-0.139505	-1.88067	0.487211	0.259377	0.728354	0.64363	0.773849	0.616245
Hoxb6	-1.5748	-1.29683	-0.468826	0.475285	0.666746	1.41293	0.75439	-0.421505	0.452604
Clca3a1	-1.25373	-1.26165	-1.34546	0.524011	1.05342	0.402697	0.475877	1.06742	0.337422
Trpm6	-1.07931	-1.48805	-0.971264	0.427413	-0.463782	1.01247	0.717149	1.05973	0.785644
Sult1a1	-1.50061	-1.5816	-0.798019	0.820867	0.645656	0.701565	0.567349	0.414577	0.730219
Gpr183	-1.90341	-0.292291	-1.24473	0.311304	0.538732	-0.0141048	0.942207	0.624284	1.038
Gm16587	-0.905934	-1.2583	-1.59877	0.637366	1.2449	0.377547	0.182075	0.527263	0.793853
Matn4	-1.2744	-0.681206	-1.77366	0.347836	0.858044	0.948307	0.23059	0.51025	0.834238
Creb3l1	-1.20489	-1.1986	-1.20399	0.440014	1.40747	0.236442	1.15724	0.295412	0.0708935
Nr4a2	-0.825142	-1.78868	-0.475084	-0.0317793	-0.0192939	0.276501	1.021	0.187622	1.65486
Plk2	-1.12925	-0.611311	-1.64098	0.504924	0.619837	0.456858	0.429892	-0.233437	1.60347
Ehd2	-0.654564	-1.1712	-1.62134	0.626959	0.717325	0.412786	0.866217	-0.425771	1.24958
Synm	-0.928595	-1.83789	-0.740681	0.610574	1.15899	-0.233098	0.694181	0.906817	0.3697
Gm10419	-1.50608	-1.55495	-0.501024	0.492339	0.806625	-0.215159	1.04675	0.675693	0.755807
Ccdc92	-1.03001	-1.79556	-0.921191	0.294071	1.15554	0.857002	0.438194	0.410829	0.591126
Adgrg2	-0.613459	-2.02033	-0.948548	0.955315	0.380008	0.395845	0.395686	0.401663	1.05382
Cyp26b1	-0.73	-0.641306	-2.02678	0.0480666	0.650483	0.539429	0.775341	0.112885	1.27188
Selp	-1.34691	-0.727681	-1.69109	0.468947	1.13327	0.399125	0.410616	0.831952	0.521782
Ocln	-1.8643	-0.927946	-0.860886	0.947867	0.998607	0.152864	0.343987	0.328344	0.881467
Neo1	-0.95038	-1.91979	-0.698417	0.456135	1.24467	0.00532954	0.54984	0.690353	0.622256
Egr1	-0.854717	-0.735633	-1.56068	-0.701166	0.995802	0.450071	0.423011	0.511511	1.4718
Sfrp1	-1.95351	-1.00192	-0.406418	0.738483	1.19649	0.233857	-0.102956	0.905664	0.390307
Junb	-0.750398	-1.80417	-0.504707	-0.786378	1.07019	0.842008	0.638511	0.324724	0.970223
Pclo	-0.756932	-1.5025	-0.938375	1.14105	0.152094	-0.244606	0.98949	-0.211446	1.37122
Aldh1a1	-1.24226	-1.44693	-1.01925	0.576555	0.536663	0.550799	0.514427	1.45978	0.0702161
Jam2	-0.788122	-1.3337	-1.64572	0.823172	1.18279	0.595451	0.40198	0.441271	0.322878
Aspa	-1.59439	-1.11674	-0.814495	0.942782	-0.377569	1.22123	0.490496	0.577386	0.671299
Chd7	-1.34701	-1.4899	-1.03168	0.286301	0.847144	1.02086	0.421071	0.494794	0.798427
Ehd3	-1.17734	-0.809057	-1.32049	0.44427	1.17865	-0.575889	0.455598	1.38282	0.421429
Plscr2	-2.00069	-0.521532	-1.10554	0.622093	0.402003	1.04993	0.60195	0.611547	0.340234
Clec1a	-1.05742	-1.13908	-1.53864	0.910663	1.12225	0.11042	0.122098	0.837531	0.632179
Gm16548	-1.2557	0.0606218	-1.98343	0.237296	0.9408	0.905912	-0.0619245	0.737886	0.418532
Cysltr2	-1.56969	-1.23143	-0.631313	0.674452	1.27948	0.743487	-0.330548	0.145887	0.919676
Runx1t1	-1.0163	-0.905087	-1.07031	1.38015	0.175071	-0.727432	0.619504	0.0788917	1.46552
Cavin2	-1.72101	-1.29346	-0.607426	0.259919	0.461216	0.456823	0.706731	1.36797	0.369245
Apol7e	-1.43723	-0.745402	-1.14364	1.08517	0.0672363	0.655056	-0.491965	1.31844	0.692336
A530040E14Rik	-2.0292	-0.391478	-0.785365	-0.0124254	-0.144663	0.425354	0.844518	1.10245	0.990808
Gda	-1.3026	-0.994541	-1.17602	0.267382	1.18849	-0.167443	0.440182	0.279172	1.46538
Trim47	-0.784536	-1.80643	-0.774993	-0.144809	1.42934	0.462687	0.0908259	0.947166	0.580754
Nupr1	-1.19791	-0.939425	-1.59194	0.527326	1.28848	0.514065	0.633763	0.737027	0.0286164
Myof	-1.20299	-1.14338	-1.14663	0.412975	1.31668	-0.519723	0.852732	0.771502	0.658838
Enpp5	-1.39295	-0.28826	-1.63504	0.966161	1.32967	0.25463	-0.20565	0.592497	0.378938
Cpne8	-0.94022	-1.60138	-1.23051	1.0367	0.60985	0.354717	0.139951	0.575203	1.05569
Gm4841	-0.574403	-0.824406	-1.87449	0.158312	1.68797	0.619761	0.29526	0.250653	0.261341
Vwf	-1.73628	-0.667829	-0.719393	0.600949	1.59806	-0.508535	0.348987	0.805542	0.278502
Hk2	-1.32855	-1.11399	-1.37069	0.558947	0.923473	-0.0182407	0.521546	0.851428	0.976069
Vmp1	-1.78909	-0.518027	-1.39497	0.841639	0.753166	0.688193	0.350719	0.26778	0.800587
Exoc6b	-0.515121	-1.26207	-1.67772	0.435696	1.54975	0.188305	0.358549	0.191183	0.731425
Tgm2	-0.558647	-1.26145	-1.44262	0.000951354	1.71167	0.0172701	0.259717	0.958694	0.314408
Ighg2b	-0.633223	-0.633223	-0.633223	-0.633223	-0.633223	-0.633223	1.12963	0.720669	1.94903
Gm5641	-0.661863	1.53012	1.06086	-0.661863	-0.661863	-0.661863	-0.661863	1.38019	-0.661863
Clec4a1	-0.898118	0.236982	0.898515	-0.898118	-0.898118	-0.898118	-0.305575	1.40162	1.36093
Tnc	0.453998	-0.524742	1.52888	-0.964703	-0.964703	-0.964703	1.12156	-0.578246	0.892656
Adap2	0.841263	0.503009	0.965358	-1.17189	-1.17189	-1.17189	-0.117988	-0.078558	1.40259
Cd83	0.526104	-0.422604	1.18769	-0.901989	-0.901989	-0.901989	-0.583223	0.175254	1.82274
Ibsp	0.315185	-1.0231	1.19995	-1.0231	-1.0231	-1.0231	0.667675	0.905561	1.00401
Mgp	-1.01406	0.874649	1.30814	-1.01406	-1.01406	-1.01406	0.843028	0.805856	0.224548
Cyp1b1	0.231175	0.398404	0.88005	-0.993337	-0.993337	-0.993337	-0.993337	1.10632	1.3574
Ifi209	-0.764247	0.0841962	1.49376	-1.0289	-1.0289	-0.781109	0.168539	0.337521	1.51915
Cald1	-0.517424	0.962551	1.83841	-0.90525	-0.755777	-1.13727	0.18248	0.737734	-0.405453
Gm14212	1.36016	0.830383	0.628863	-1.08469	-1.08469	-0.830214	0.480552	-1.08469	0.784308
Igfbp5	0.528432	0.26955	0.676862	-0.534844	-1.56715	-1.56715	0.227581	0.927592	1.03912
Ptprd	0.519707	1.3902	0.468487	-1.15521	-0.837032	-1.15521	-0.781347	1.22005	0.330347
Tgfa	1.50274	-0.375597	0.926101	-1.02857	-1.30281	-0.866165	-0.0772797	1.10344	0.118142
Kirrel	1.27608	1.31049	0.149508	-0.850035	-1.22628	-1.22628	-0.295512	0.901599	-0.0395617
Degs2	0.505169	0.740632	0.631245	-0.803118	-1.39274	-1.66044	0.701775	0.367159	0.910327
Crispld2	-0.0395761	0.559729	0.892189	-1.50838	-1.22044	-0.744575	0.0128997	0.538053	1.5101
Rps2-ps9	-0.204768	1.81541	0.337601	-1.13792	-1.15228	-0.929777	1.00586	0.0487329	0.217154
Dynlt1-ps1	0.826158	1.4953	0.625472	-0.976566	-1.51244	-0.713016	-0.0403356	0.816852	-0.521426
Cxcl12	0.162492	0.51954	0.60261	-0.500924	-2.24924	-0.67046	0.611051	0.61263	0.912303
Met	1.39628	-0.954829	0.910714	-0.631141	-1.06297	-1.28236	0.867327	0.157311	0.599673
Lrp1	-0.219269	-0.286342	0.966376	-1.47766	-0.728975	-0.939381	0.105587	1.30072	1.27895
Evl	0.496382	0.317773	0.736732	-0.376865	-2.0936	-1.06405	0.47992	0.537867	0.965838
Dok3	0.659868	0.015545	0.14271	-0.64387	-1.82868	-1.03023	1.24815	0.459145	0.977363
Scnn1a	0.21221	0.927173	0.590009	-0.988514	-1.45123	-1.37219	0.226512	0.86747	0.988562
Mthfd2	0.555577	0.649559	0.582082	-1.32692	-1.59987	-0.939077	0.284565	1.03509	0.758989
Gm16575	0.222867	0.780089	0.498676	-1.04974	-1.11008	-1.69097	0.867936	0.583797	0.897426
Lrrc8b	1.04717	0.858007	-0.0721492	-1.45195	-0.39251	-1.38703	-0.0025774	1.40569	-0.00464967
Zfp426	0.495256	1.33465	0.792677	-0.734094	-1.46681	-1.49797	0.248641	0.470495	0.357163
Mblac2	0.281073	0.283849	0.131972	0.178738	1.2255	1.39592	-1.50382	-1.2119	-0.78133
Gm6206	1.56461	0.864697	0.876288	0.0189739	-0.0210095	-0.0445549	-0.617713	-1.03445	-1.60685
Samd5	-0.713608	0.767443	1.19059	0.827629	1.16097	-0.0153178	-1.07257	-1.07257	-1.07257
Gm12396	0.894798	1.0019	1.20486	-0.952001	-0.305977	1.01242	-0.952001	-0.952001	-0.952001
