# Supplementary material for: p38α plays differential roles in hematopoietic stem cell activity dependent on aging contexts
Source: J Biol Chem. 2021 Mar 18;296:100563. doi: 10.1016/j.jbc.2021.100563 (PMC8065231; doi:10.1016/j.jbc.2021.100563)
Supplement: Table S3 [file mmc3.xlsx]

## Sheet: Sheet1
Aged HSC marker	Young HSC marker
LPL	MGST1
NPDC1	MCM5
SCD1	MPO
SGK1	SATB1
PERP	CD34
TNFAIP2	MELK
LAMP2	LIG1
LAMP2	CDCA5
GSTM2	CDC6
ALDH1A1	TIMELESS
LUZP1	PTGR1
EPCAM	RAD51AP1
SDPR	KPNA4
SDPR	IL15
TBC1D8	SYK
H2-EB1	CENPK
CABC1	DNMT3B
PIM2	NCF4
EHD3	SOCS2
EHD3	KLF1
SLC7A7	MS4A6B
TGM2	PLXDC2
CYB561	EPB4.1L3
FAP	ANXA2
SDC4	2810417H13RIK
ARHGAP6	CD37
WWTR1	MTHFD2
CLDN5	TNFRSF13C
CLCA1	SELL
CLCA1	SELL
FHL1	CDKN1B
VLDLR	ECT2
GHR	LGALS1
C4B	BMPR2
BHLHE40	SLC22A3
GPLD1	4933411K20RIK
ADCY6	CEP110
BCL3	NEDD4
RAMP2	CCNE2
PFN2	CTR9
IRF6	SYNCRIP
HOXB5	HMGA2
MATN4	DNMT3A
ASPA	RAD54L
RIPK4	RAD54L
OXR1	PNN
OXR1	COL4A2
CLU	CDT1
OSMR	TM6SF1
FADS3	TXNRD1
ABCB1B	P2RY14
RHOJ	MAP2K7
MAB21L2	LST1
ST3GAL1	LOC632297
CAMKK1	TRP53
CASP12	ANTXR2
CTSE	HNF4A
PCLO	EIF4G1
RGNEF	POLE2
NUPR1	ARMCX4
NUPR1	MM.214467.1
PRTN3	TPX2
ABCB1A	HBA-A1
SAT1	CDCA8
SELP	NCAPG
MYOM1	SYCE2
CLEC7A	4933439C20RIK
NDRG1	RNASE6
PTGER4	LOC433762
TRPC1	ESPL1
PBX3	LHFPL2
JUB	FAM105A
S100A6	KNTC1
CYSLTR2	ARHGAP15
NRG4	SH2D5
BCL6	ARHGAP30
PIP5K1B	MLEC
CSPRS	MCM5
AK1	COTL1
EPHX1	CDCA8
ITGA6	RGS7BP
ITGA6	CDCA2
MT1	ZFP800
AMPD3	FAM46A
CTSW	CASC5
GDA	CHEK1
BMP4	MMP2
PTPRK	SH2D5
PTPRK	SGOL1
TACSTD2	RASSF4
UHRF1BP1L	MM.123404.1
ISCA1	RNF220
TMEM49	E330016A19RIK
ZFP503	JAKMIP1
RBPMS2	MM.150139.1
PTGER4	MTAP7
GCA	RHOBTB3
CALML4	AP1S2
2310001H12RIK	VCAM1
FFAR2	HIF1A
FFAR2	CDCA5
LOC100044677	DNMT3B
BMPR1A	PRIM1
BMPR1A	SOCS2
MYLK	EBI3
MYLK	GATA1
PIK3R1	PLXDC2
SLAMF1	CHEK1
ENPP5	BAZ1B
TGM2	NRK
GEM	MS4A6C
PROS1	RP23-357I14.1
ALCAM	CHEK1
ALCAM	SYNCRIP
FAM63A	HMGA2
FAM63A	HMGA2
SLC6A15	RNPEP
ETS1	PLAC8
TRIM47	EFCAB7
OBFC2A	COL4A1
ETL4	CAMK1D
NUDT10	PLK4
PAWR	RBM5
MARVELD2	CFP
RDH10	CENPN
PLK2	MM.220934.1
CDCP1	PPIL5
4833442J19RIK	CEP350
RPS6KA3	HBA-A1
MYOF	ATIC
SULT1A1	DSCC1
CBR3	4933439C20RIK
COL16A1	4933439C20RIK
TMEM158	PHLDB2
2310043N10RIK	LGALS1
SFRP1	KCTD14
DHX40	KCTD14
1810010M01RIK	CSF2RB
2610305D13RIK	MM.157900.2
LDHD	MM.220934.3
LDHD	KIF23
P2RY5	MM.196322.1
LOC676870	CERKL
D14ERTD449E	NCF1
SNX24	A030001D16RIK
DUSP4	PANK1
EXOC3L2	CREBBP
MT2	UBTF
4930506M07RIK
C030044C12RIK
NXNL2
EVC2
PLSCR1
TMTC2
1810073O08RIK
CPNE8
1700112E06RIK
CPNE8
MM.41243.1
CD38
FAT1
JAG1
1810010M01RIK
YPEL2
D330050I23RIK
GALNT6
VLDLR
ABCA5
TMEM56
C530008M17RIK
NTF3
EXOC6B
NEO1
MM.26478.1
MM.80474.1
ID2
KCNK6
VWF
EPAS1
CTTNBP2NL
LOC664787
CYTIP
MM.170971.1
GDA
GDA
FAM169A
EG665317
VLDLR
ENSMUSG00000072769
RAB40B
JAM2
AGTR1A
NAV1
MMRN1
A730089K16RIK
GPR183
HOMER1
CCBE1
CLU
ALCAM
ALCAM
IL22RA2
CLU
MM.100454.1
MM.178542.1
FAM63A
TNFAIP2
D14ERTD668E
FHDC1
KLHL4
DSG2
PGR
TNFSF10
MM.44969.1
MM.59574.1
GPR64
CYP11A1
SELP
MM.183314.1
MM.17891.1
CAPS2
ACPP
PCDHB16
VLDLR
MM.38121.1
MM.216619.1
EYA4
SBF2
SDPR
MM.151150.1
CYTIP
TC2N
GPRIN2
DOCK9
RUNX1T1
PLCL1
MM.173892.1
PRKD1
PBX3
NEO1
MAF
MM.29940.1
WWP2
PRNP
MMP14
DHRS3
THBD
CXCR4
PLEK
PLEK
OCLN
CD302
PLSCR2
EZH1
ST3GAL6
ART4
MUC1
MAPK12
CASP12
KDR
JAM2
CARD10
KLRB1C
ABCA4
DSG2
PKP2
SELP
SERPINB6A
PTGER3
EPDR1
PIP5K1B
ARHGAP5
DOCK9
DOCK9
TM4SF1
NDRG1
XDH
NT5C3
STXBP4
CYTIP
LSR
RBM19
GHR
MEF2C
PIK3R1
FYB
ETS1
PRCP
LOC100048391
NCKAP1
CITED2
AMOTL2
IL6ST
ALDH5A1
PLSCR1
TDRD9
MLLT3
GADD45G
6430527G18RIK
GPR146
ARHGAP29
CLU
YPEL2
RARB
CPD
KIF21A
PPP1R16B
PAK6
ITGB3
DENND5B
A230083H22RIK
SYNM
CCNJ
TBC1D8
MM.23733.1
PGR
RORB
SOCS3
MAF
NDRG1
SOCS3
DDR1
HOXB3
CLEC1A
GM106
PDGFD
EYA4
NRG4
GM106
GPR183
GPR4
PLSCR1
MM.96562.1
MM.218392.1
SEMA7A
TNFSF10
CYP26B1
CLEC1A
CD55
CLCA1
B3GALT1
MM.22185.1
