# Supplementary material for: p38α plays differential roles in hematopoietic stem cell activity dependent on aging contexts
Source: J Biol Chem. 2021 Mar 18;296:100563. doi: 10.1016/j.jbc.2021.100563 (PMC8065231; doi:10.1016/j.jbc.2021.100563)
Supplement: Table S4 [file mmc4.xlsx]

## Sheet: Sheet1
Gene set name	MSigDB gene set name
p38α/β pathway	PID_P38ALPHABETAPATHWAY
TNFα signaling via p38 partial	PHONG_TNF_RESPONSE_VIA_P38_PARTIAL
TNFα signaling via p38 complete	PHONG_TNF_RESPONSE_VIA_P38_COMPLETE
IFNγ response	HALLMARK_INTERFERON_GAMMA_RESPONSE
TNFα signaling via NFκB	HALLMARK_TNFA_SIGNALING_VIA_NFKB
p38MAPK pathway	BIOCARTA_P38MAPK_PATHWAY
Inflammatory response	HALLMARK_INFLAMMATORY_RESPONSE
HSC marker	GEORGANTAS_HSC_MARKES
lineage marker	KEGG_HEMATOPOIETIC_CELL_LINEAGE
PI3K/Akt/mTOR pathway	HALLMARK_PI3K_AKT_MTOR_SIGNALING
